# Supplementary material for: The association between dengue immunoglobulin G titres with previous clinical dengue infection and white cell counts in Cuban children: A population-based study
Source: PLoS One. 2018 Nov 28;13(11):e0207391. doi: 10.1371/journal.pone.0207391 (PMC6261577; doi:10.1371/journal.pone.0207391)
Supplement: S1 Data — (XLS) [file pone.0207391.s001.xls]

## Sheet: Sheet1
Dengue serology	Prev dengue
2.1	0
4.5	0
3.6	0
2.4	0
1.7	0
0	0
0.9	0
2.1	0
2.1	0
3.8	0
4.1	0
2.3	0
2.1	0
1.8	0
2.9	0
2.8	0
4	0
3.8	0
2.3	0
2.1	0
0.1	0
1.5	0
2.3	0
3.1	0
2.3	0
3.7	0
3.4	1
1.9	0
1.8	0
0	0
1.3	0
3.1	0
3.1	0
3.3	0
2.5	0
2	0
1.8	0
2.6	0
0	0
0	0
2.6	0
1.6	0
2.4	0
3.1	1
3.9	0
1.9	0
1.1	0
0.3	0
1.3	0
2.4	0
2.4	0
2.8	0
3.3	0
1.4	0
1.6	0
0	0
3.3	0
0.7	0
4.43	0
7.27	0
2.95	0
3.3	0
7.73	0
4.66	0
1.48	0
0.57	0
0	0
0.11	0
2.73	0
3.52	0
2.84	0
2.84	0
2.05	0
1.82	0
0.23	0
0	0
3.52	0
5.23	0
0.64	0
4.3	0
0	0
3.1	0
2.5	0
3.6	0
2.2	0
0.8	0
0	0
0.5	0
2.8	0
2.5	0
3.2	0
4	0
1.8	0
3.2	0
0.2	0
2.1	0
1.6	0
4	0
1.09	1
2.2	0
0.9	0
3.6	0
1.6	0
1.3	0
2	0
2.7	0
3.5	0
1.1	0
0.5	0
12.6	0
14.3	0
1	0
0.6	0
0	0
0.6	0
0	0
2.6	0
1.6	0
2.7	0
0.1	0
0	0
0.4	0
0	0
0	0
2.6	0
7	0
0.4	1
0	0
0.1	0
0	0
0.08	0
6.1	0
0.5	0
0	0
0.9	0
0.84	0
0	0
0	0
0.1	0
1.1	0
1.8	0
0.6	0
0.2	0
0.4	0
0	0
0.1	0
2.3	0
1.2	0
1.94	0
1.29	0
1.01	0
0	0
0.46	0
2.11	0
1.56	0
1.29	0
2.48	0
1.01	0
0	0
0.28	0
0.37	0
2.3	0
0.74	0
2.02	0
2.76	0
1.66	0
0.46	0
0	0
0.28	0
1.47	0
3.49	0
2.11	0
1.2	0
0.64	0
0	0
3.03	0
0.28	0
0.37	0
1.01	0
1.1	0
0	0
0.28	0
0.28	0
1.75	0
0.64	0
3.31	0
3.03	0
0.83	0
0.09	0
0	0
0.92	0
2.57	0
0.64	0
1.56	0
3.49	0
1.84	0
0.55	0
0.46	0
1.66	0
2.21	0
1.66	0
2.94	0
1.38	0
0	0
4.4	0
0.55	0
2.21	0
1.1	0
2.76	0
3.68	0
7.3	0
1.2	0
0.46	0
1.29	0
0	0
0.37	0
2.11	0
2.48	0
2.76	0
2.57	0
1.47	0
1.75	0
1.75	0
0	0
1.93	0
0.64	0
0.74	0
2.94	0
7.61	0
3.3	0
1.48	0
0.68	0
1.36	0
0.34	0
0.11	0
3.52	0
3.41	0
2.16	0
3.18	0
0	0
0.68	0
0	0
0	0
0.11	0
1.14	0
2.39	1
4.55	0
2.95	0
0.8	0
0	0
0.11	0
0.23	0
0	0
0.68	0
1.82	0
4.66	0
3.98	0
1.14	0
0.34	0
0	0
0	0
2.39	0
1.93	0
6.02	0
1.59	0
2.83	0
1.42	0
0.09	0
1.33	0
3.54	0
2.48	0
1.33	0
1.5	0
1.42	0
0.97	0
0	0
0	0
2.21	0
6.99	0
1.15	0
1.06	0
0	0
0.97	0
2.12	0
0	0
0.97	0
0.97	0
1.33	0
12.4	0
3.4	0
1.9	0
1.2	0
0	0
0.8	0
2.5	0
2.3	0
3.9	0
3.4	0
2.1	0
1.9	0
0.3	0
1.5	0
2.9	0
2.6	0
5.1	0
3.5	0
2.1	0
0	0
1.3	0
3.1	0
3.1	0
3.8	0
3.9	0
1.7	0
1.9	0
0	0
1.6	0
3.9	0
3.17	0
2.87	0
0	0
1.66	0
4.3	0
1.06	0
2.42	0
1.89	0
1.89	0
0.15	0
1.06	0
2.72	0
0.91	0
4.6	0
4.98	0
0	0
0.23	0
3.55	0
2.6	0
1.96	0
4.38	0
5.51	0
3.7	0
2.11	0
2.79	0
0	0
0.08	0
4.45	0
2.26	0
6.94	0
4.68	0
1.58	0
2.26	0
0	0
1.66	0
3.4	0
0.6	0
3.92	0
5.96	0
0.34	0
0	0
2.5	0
1.59	0
0.3	0
0	0
0.6	0
0	0
0.8	0
2.9	0
2.9	0
5.7	0
0	0
1.6	0
0	0
0.9	0
0.3	0
0.7	0
2.4	0
1.1	0
0.9	0
5.2	0
0.1	0
0	0
0	0
2.1	0
0.9	0
2.4	0
0.8	0
0.82	0
3.4	0
1.9	0
1.7	0
12.8	0
0	0
0	0
0.26	0
0.1	0
1.8	0
2.1	0
4.4	0
0.9	0
1.5	0
0.12	0
0	0
0	0
0.3	0
2.2	0
5.5	0
2.1	0
0.47	0
1.8	0
0	0
0	0
1.4	0
2.5	0
3.5	0
2.4	0
1.7	0
0.8	0
0.5	0
0.9	0
3.1	0
1.3	0
4.9	0
0.2	0
0.68	0
3.98	0
0.9	1
4.85	0
1.2	0
0	0
0.98	0
1.88	0
1.01	0
0.4	0
0.37	0
0.82	0
0.64	0
0.13	0
0.68	0
0.42	0
2.4	0
1.9	0
0.69	0
1.7	0
1.7	0
0.13	0
0.1	0
0.07	0
0.26	0
0.6	0
0.5	0
2.32	0
0.1	0
1.01	1
0.49	0
0.55	0
0.68	0
0.18	0
0.27	0
0	0
0.4	0
0	0
0	0
0.9	0
0.6	0
4.9	0
1.6	0
0	0
0.8	0
2.5	0
0	0
2.5	0
0.9	0
0.8	0
2.3	0
0	0
4.2	0
1.9	0
0.8	0
1.2	0
0	0
0.8	0
1.2	0
2.7	0
5.1	0
0.6	0
1.2	0
0	0
0	0
2.8	0
0	0
1.7	0
1.3	0
2.7	0
2.7	0
2.3	0
0	0
0.1	0
0.5	0
1.01	0
0	0
0.7	0
0.27	0
3.4	0
3.18	0
1	0
4	0
2.6	0
0	0
0.12	0
0	0
0	0
0.98	0
3.7	0
0.8	0
0.13	0
2.2	0
0.9	0
0.7	0
0.62	0
0.6	0
0	0
1.2	0
4.4	0
12	0
12.2	0
1	0
0	0
0.4	0
0	0
0.8	0
1.1	0
3.1	0
0.1	0
0.4	0
0	0
0	0
0	0
1.6	0
2	0
3.9	0
1.2	0
0.2	0
0	0
0	0
0.3	0
1.4	0
1.7	0
3.5	0
2.9	0
0.9	0
0	0
0	0
2.5	0
0.2	0
0.9	0
1.9	0
3.5	0
2.5	0
0.8	0
0	0
0.2	0
3.25	0
2.94	0
2.64	1
1.81	0
0	0
0.08	0
0.98	0
0.3	0
3.47	0
3.25	0
3.32	0
2.49	0
0	0
0.91	0
2.72	0
1.21	0
2.94	0
2.64	0
2.57	0
0.08	0
0	0
0	0
3.02	0
1.58	0
12.8	0
2.26	0
13.2	0
0.6	0
0.6	0
0	0
0.55	0
0.4	0
0	0
1.2	0
1.5	0
3.8	0
0.8	0
0.2	0
0.4	0
0	0
0	0
2.2	0
0.5	0
3.1	0
0.5	0
0.6	0
0.55	0
0.8	0
0	0
0	0
3.1	0
0.8	0
3.1	0
0.7	0
0.7	0
0.3	0
0	0
0	0
1.3	0
0.9	0
1.47	0
3.5	0
0	0
1.5	0
0.1	0
0	0
0.6	0
0.2	0
4.7	0
2.1	0
0	0
0.5	0
0	0
0	1
0.8	0
1.7	0
3.9	0
1.3	0
0	0
0.6	0
0.5	0
0	0
2.48	0
0.55	0
0.82	0
2.32	0
0.45	0
0.05	0
0.11	0
0.32	0
0.61	0
0.62	0
0	0
1.81	0
0.89	0
0.33	0
0.97	0
1.01	0
0.55	0
3.26	0
0.9	0
1.44	1
0.82	0
0.98	0
0.18	0
3.04	0
0.4	0
4.23	0
0.91	0
2.1	0
1.36	0
1.81	0
2.75	0
0	0
0.18	0
0.14	0
1.6	0
0.4	0
0.2	0
1.43	0
0.95	0
1.58	0
4.6	0
0.62	0
2.19	0
3.77	0
3.4	0
1.96	0
0.98	0
1.6	0
0	0
0.8	0
1.13	0
3.85	0
0.6	1
5.81	0
0.39	0
2.72	0
2.57	0
0.98	0
0.64	0
2.26	0
0.38	0
0.3	0
1.38	0
0.53	0
0.77	0
0.18	0
1.3	0
0.91	0
0.02	0
0.81	0
0.4	0
0.58	0
3.7	0
1.3	0
1.38	0
0.9	0
4.69	0
1.24	0
3.72	0
3.45	0
1.15	0
0.88	0
0	0
5.49	0
1.77	0
4.16	0
0	0
2.04	0
2.92	0
2.04	0
0.53	0
0.88	0
4.87	0
1.77	0
1.06	0
0.9	0
14.5	1
2.1	0
15.3	1
1.7	0
1.1	0
0.9	0
1.1	0
1.5	0
0	0
0	0
2.7	0
2	0
3.4	0
1.2	0
1.3	0
2.5	0
1.8	0
1.3	0
0.3	0
0.6	0
0.2	0
3.5	0
2.7	0
2.8	0
1.3	0
0.5	0
0	0
0.2	0
3.2	0
2.3	0
2.9	0
2.4	0
2.1	0
0	0
0	0
1.9	0
3	0
2.9	0
2.1	0
1.8	0
2.6	0
0.2	0
2.8	0
2.6	0
2.7	0
0.6	0
0.8	0
0	0
0.9	0
2.7	0
2.1	0
2.8	0
4.4	0
1.47	0
5.91	0
1.02	0
0.11	0
0	0
0	0
1.48	0
0.68	0
1.82	0
1.93	0
0	0
0	0
0.11	0
2.76	0
0	0
1.14	0
2.76	0
0.34	0
1.25	0
0.45	0
0	0
0.23	0
0	0
1.82	0
0	0
2.61	0
6.19	0
7.17	0
2.21	0
0.27	0
1.95	0
0.18	0
0	0
2.92	0
2.74	0
4.87	0
2.83	0
2.57	0
3.45	0
3.54	0
0	0
1.68	0
11.4	0
2.21	0
2.74	0
0	0
3.01	0
0	0
1.24	0
0.97	0
0	0
2.83	0
1.15	0
1.68	0
3.45	0
1.86	0
3.01	0
1.47	0
0	1
0	0
1.77	0
1.77	0
2.48	0
3.27	0
1.24	0
0.35	0
0	0
1.59	0
1.77	0
1.15	0
3.36	0
2.92	0
1.33	0
